# Supplementary material for: Variable microbiomes between mosquito lines are maintained across different environments
Source: PLoS Negl Trop Dis. 2023 Sep 25;17(9):e0011306. doi: 10.1371/journal.pntd.0011306 (PMC10553814; doi:10.1371/journal.pntd.0011306)
Supplement: S1 Table — (XLSX) [file pntd.0011306.s001.xlsx]

## Sheet: UTMB
UTMB_Iquitos vs Galveston				UTMB_Iquitos vs Juchitan				UTMB_Iquitos vs Thailand				UTMB_Galveston vs Juchitan				UTMB_Galveston vs Thailand				UTMB_Galveston vs Thailand
Genus	Log2	FDR p-value		Genus	Log2	FDR p-value		Genus	Log2	FDR p-value		Genus	Log2	FDR p-value		Genus	Log2	FDR p-value		Genus	Log2	FDR p-value
Azospirillum	-6.01	3.69e-19		Pedobacter	8.94	3.76e-40		Pedobacter	9.72	1.42e-44		Pedobacter	6.19	2.01e-24		Pedobacter	6.97	7.25e-29		Aeromonas	7.86	5.94e-28
Rhodovarius	-3.65	2.04e-12		Rhodovarius	7.59	7.82e-36		Rhodovarius	7.46	1.17e-35		Luteolibacter	5.15	2.12e-19		Perlucidibaca	6.96	1.58e-23		Perlucidibaca	6.97	5.43e-25
Nubsella	4.09	4.26e-12		Luteolibacter	7.88	1.14e-35		Luteolibacter	7.73	2.08e-35		Rhodovarius	3.94	6.71e-14		Luteolibacter	5	6.08e-19		Elizabethkingia	-8.61	1.04e-23
Siphonobacter	5.33	1.32e-10		Uncultured	6.11	4.55e-27		Uncultured	7.47	3.1e-35		Aeromonas	-4.41	2.76e-11		Uncultured	4.42	1.54e-16		Serratia	7.4	1.69e-18
Uncultured	-3.05	2.86e-09		Azospirillum	6.17	3.63e-21		Perlucidibaca	7.77	9.53e-29		Uncultured	3.06	2.74e-09		Elizabethkingia	-6.41	1.27e-14		Chryseobacterium	-6.84	1.32e-16
Cellvibrio	-3.08	3.79e-08		Aeromonas	-5.74	8.13e-18		Chryseobacterium	-7.9	1.93e-20		Siphonobacter	4.53	2.77e-08		Rhodovarius	3.81	1.79e-13		Cedecea	-4.45	1.79e-08
Luteolibacter	-2.73	1.94e-07		Serratia	-6.17	7.23e-14		Elizabethkingia	-7.55	9.52e-20		Pseudomonas	3.83	3.45e-08		Chryseobacterium	-6.07	5.03e-13		Acinetobacter	-2.92	7.19e-06
Devosia	-2.9	2.29e-07		Devosia	4.14	1.5e-13		Azospirillum	5.63	6.1e-19		Ambiguous_taxa	3.28	8.04e-08		Siphonobacter	5.6	1.29e-11		Ambiguous_taxa	-2.39	2.99e-05
Pedobacter	-2.75	2.65e-07		Cedecea	4.96	8.52e-10		Devosia	4.85	1.97e-17		Acinetobacter	3.02	1.07e-05		Serratia	5.09	6.92e-10		Sphingobacterium	-1.78	0.00139
Serratia	3.86	2.33e-06		Cellvibrio	2.72	3.57e-07		Cellvibrio	3.08	7.29e-09		Nubsella	2.11	0.00018		Aeromonas	3.45	7.01e-08		Variovorax	-1.66	0.00152
Cedecea	-3.4	3.5e-05		Ambiguous_taxa	2.88	7.57e-07		Asaia	4.32	6.95e-08		Bdellovibrio	1.77	0.00079		Nubsella	3.05	7.18e-08		Uncultured	1.36	0.00403
Sphingomonas	-2.34	8.04e-05		Sphingomonas	2.55	8.14e-06		Sphingomonas	2.5	9.52e-06		Delftia	1.94	0.00207		Pseudomonas	2.62	0.000107
Variovorax	2.11	0.000126		Pseudomonas	2.86	1.41e-05		Variovorax	-2.08	6.8e-05		Variovorax	1.68	0.00228		Asaia	3.16	0.000126
Niabella	1.07	0.00553		Asaia	2.97	0.000204		Sphingobacterium	-2.09	0.000182		Serratia	-2.31	0.00454		Cedecea	-2.89	0.000354
Sphingobacterium	1.59	0.00713		Acinetobacter	2.43	0.000205		Aeromonas	2.12	0.000432		Elizabethkingia	2.2	0.00561		Devosia	1.94	0.000381
Chryseobacterium	1.83	0.0249		Nubsella	-1.97	0.000262		Bdellovibrio	1.73	0.000503		Niabella	1.02	0.00826		Bdellovibrio	1.73	0.000871
Aeromonas	1.33	0.0406		Bdellovibrio	1.77	0.000459		Rahnella	2.98	0.00403		Nocardioides	0.756	0.0191		Niabella	1.07	0.00486
Bosea	-0.704	0.0458		Rahnella	3.3	0.0017		Pseudomonas	1.65	0.0112		Devosia	1.24	0.0268		Aquabacterium	1.17	0.0455
				Janthinobacterium	3.28	0.00536		Enterobacter	2.05	0.046		Sphingobacterium	1.28	0.0311
				Delftia	1.32	0.0311		Bosea	0.656	0.0495		Asaia	1.8	0.0323
				Bosea	0.704	0.036						Aquabacterium	1.17	0.0463
												Kluyvera	-2.25	0.0496
												Rahnella	2.19	0.0496

## Sheet: LSTM
LSTM_Iquitos vs Galveston				LSTM_Iquitos vs Juchitan				LSTM_Iquitos vs Thailand				LSTM_Galveston vs Juchitan				LSTM_Galveston vs Thailand				LSTM_Juchitan vs Thailand
Genus	Log2	FDR p-value		Genus	Log2	FDR p-value		Genus	Log2	FDR p-value		Genus	Log2	FDR p-value		Genus	Log2	FDR p-value		Genus	Log2	FDR p-value
Variovorax	-9.87	4.36e-42		Delftia	-10.3	1.67e-38		Aeromonas	-11.1	2.7e-41		Variovorax	-9.11	1.63e-38		Prosthecobacter	-1.94	1.81e-15		Aeromonas	-10.8	3.85e-40
Sphingobacterium	-9.12	8.59e-36		Sphingobacterium	-6.56	4.67e-24		Variovorax	-8.21	1.28e-34		Aquabacterium	-7.64	1.93e-29		Allorhizobium_Neorhizobium_Pararhizobium_Rhizobium	-2.62	1.66e-12		Variovorax	-7.44	9.59e-31
Delftia	-8.74	2.88e-31		Azospirillum	-6.54	6.02e-23		Delftia	-8.85	3.18e-32		Aeromonas	-6.24	1.03e-19		Aeromonas	4.56	2.02e-12		Aquabacterium	-6.72	2.31e-25
Allorhizobium_Neorhizobium_Pararhizobium_Rhizobium	-4.26	3.55e-25		Bosea	-3.06	2.15e-17		Sphingobacterium	-7.2	3.71e-27		Prosthecobacter	-2.2	1.47e-18		Sphingomonas	-4.15	5.3e-12		Acinetobacter	-7.04	1.5e-21
Aeromonas	-6.53	4.79e-21		Aquabacterium	3.86	2.12e-11		Acinetobacter	-7.17	4.01e-22		Azospirillum	5.52	9.82e-18		Azospirillum	3.65	1.58e-09		Cellvibrio	5.27	1.96e-19
Sphingopyxis	-2.98	1.45e-19		Nubsella	-3.63	8.62e-11		Azospirillum	-4.67	4.29e-14		Cellvibrio	4.56	1.98e-15		Sphingopyxis	-1.67	3.01e-08		Bosea	2.77	5.84e-15
Nubsella	-5.25	2.61e-18		Devosia	-3.03	2.03e-08		Devosia	-1.22	0.0227		Acinetobacter	-5.44	1.37e-14		Elizabethkingia	-3.44	7.7e-06		Sphingomonas	4.12	4.36e-12
Acinetobacter	-5.57	4.08e-15		Burkholderia_Caballeronia_Paraburkholderia	4.21	2.84e-08		Flavobacterium	-1.51	0.0233		Allorhizobium_Neorhizobium_Pararhizobium_Rhizobium	-2.42	4.66e-11		Ambiguous_taxa	2.06	0.000414		Siphonobacter	3.23	2.8e-05
Prosthecobacter	-1.87	1.11e-14		Allorhizobium_Neorhizobium_Pararhizobium_Rhizobium	-1.84	2.09e-07		Kluyvera	2.46	0.0235		Sphingopyxis	-1.7	2.03e-08		Sphingobacterium	-1.92	0.000739		Niabella	-1.49	5.98e-05
Pedobacter	-3.46	6.65e-11		Sphingomonas	-2.85	6.9e-07		Sphingomonas	1.27	0.0272		Bosea	1.77	1.79e-07		Variovorax	-1.67	0.00174		Bdellovibrio	-1.84	0.000275
Aquabacterium	-3.78	8.86e-11		Klebsiella	4.11	2.5e-06						Siphonobacter	3.9	7.12e-07		Pseudomonas	2.06	0.0018		Devosia	1.81	0.000647
Chryseobacterium	-4.93	9.7e-10		Pedobacter	-2.21	1.33e-05						Sphingobacterium	-2.56	7.85e-06		Bosea	-0.994	0.00295		Azospirillum	1.87	0.00134
Siphonobacter	4.77	2.27e-09		Sphingopyxis	-1.28	1.35e-05						Elizabethkingia	-3.35	1.26e-05		Devosia	-1.47	0.00614		Escherichia_Shigella	1.92	0.0106
Bdellovibrio	-3.09	3.55e-09		Cellvibrio	-2.26	1.93e-05						Escherichia_Shigella	2.8	0.000209		Flavobacterium	1.63	0.0145		Delftia	1.44	0.0182
Sphingomonas	-2.88	6.85e-07		Escherichia_Shigella	-3.1	3.63e-05						Bdellovibrio	-1.6	0.00165		Acinetobacter	1.6	0.016		Perlucidibaca	1.35	0.0229
Devosia	-2.69	7.12e-07		Chryseobacterium	-2.99	0.000111						Nubsella	-1.62	0.00302		Perlucidibaca	-1.24	0.0383		Rhodovarius	0.946	0.0499
Elizabethkingia	-3.68	1.86e-06		Perlucidibaca	-2.13	0.000295						Pseudomonas	1.89	0.00437
Ambiguous_taxa	2.72	3.64e-06		Kluyvera	3.52	0.00109						Delftia	1.55	0.0115
Burkholderia_Caballeronia_Paraburkholderia	3.5	4e-06		Bdellovibrio	-1.49	0.00321						Chryseobacterium	-1.94	0.0135
Cellvibrio	2.29	1.78e-05		Pseudomonas	-1.74	0.00806						Pedobacter	-1.25	0.0144
Bosea	-1.29	0.000121		Ambiguous_taxa	1.5	0.00962						Niabella	-0.908	0.0155
Perlucidibaca	-2.02	0.000692		Enterobacter	2.5	0.0144						Klebsiella	-2.01	0.0215
Klebsiella	2.1	0.0166										Ambiguous_taxa	1.22	0.0376
Niabella	-0.76	0.0439										Flavobacterium	1.39	0.0382

## Sheet: UTMBvsLSTM
Galveston_UTMB v Juchitan_LSTM				GAlveston_UTMB v Thailand_LSTM				Galveston_UTMB v Galveston_LSTM				Galveston_UTMB v Iquitos_LSTM				Iquitos_LSTM v Juchitan_UTMB				Iquitos_LSTM v Thailand_UTMB				Iquitos_UTMB v Iquitos_LSTM				Juchitan_LSTM v Thailand_UTMB				Juchitan_UTMB v Juchitan_LSTM				Thailand_UTMB v Thailand_LSTM
Genus	Log2	FDR p-value		Genus	Log2	FDR p-value		Genus	Log2	FDR p-value		Genus	Log2	FDR p-value		Genus	Log2	FDR p-value		Genus	Log2	FDR p-value		Genus	Log2	FDR p-value		Genus	Log2	FDR p-value		Genus	Log2	FDR p-value		Genus	Log2	FDR p-value
Prosthecobacter	-7.01	1.6e-66		Prosthecobacter	-7.26	1.47e-68		Prosthecobacter	-9.2	1.14e-81		Prosthecobacter	-7.33	4.31e-69		Prosthecobacter	7.39	1.12e-71		Prosthecobacter	7.39	2.25e-72		Prosthecobacter+Y1	7.39	1.12e-71		Prosthecobacter	7.07	4.32e-70		Prosthecobacter	7.07	2.12e-69		Prosthecobacter	7.32	5.14e-72
Bosea	-8.95	1.03e-58		Nocardioides	-6.68	1.31e-47		Allorhizobium_Neorhizobium_Pararhizobium_Rhizobium	-9.33	1.51e-57		Acinetobacter	14.2	2.22e-47		Aeromonas	-15.5	1.1e-57		Nocardioides	6.9	4.26e-52		Nocardioides	6.68	8.58e-50		Bosea	8.91	3.05e-61		Bosea	8.95	7.14e-61		Nocardioides	7.29	7.68e-55
Nocardioides	-6.75	2.75e-48		Sphingopyxis	-6.11	1.6e-45		Sphingopyxis	-7.78	2.74e-57		Nocardioides	-6.3	8e-45		Nocardioides	7.05	1.14e-52		Acinetobacter	-14.1	8.56e-50		Acinetobacter	-13.6	1.63e-47		Nocardioides	7.35	2.9e-55		Aeromonas	-15.2	1.03e-56		Sphingopyxis	6.11	2.66e-48
Acinetobacter	14	3.66e-47		Allorhizobium_Neorhizobium_Pararhizobium_Rhizobium	-6.7	8.15e-42		Nocardioides	-6.76	6.58e-48		Aeromonas	11.1	2.61e-39		Bosea	5.89	2.31e-40		Bosea	5.85	1.22e-40		Luteolibacter	-9.2	2.49e-42		Acinetobacter	-13.9	2.4e-49		Nocardioides	7.5	8.36e-56		Allorhizobium_Neorhizobium_Pararhizobium_Rhizobium	6.53	3.46e-43
Sphingopyxis	-6.09	1.33e-45		Bosea	-6.19	1.12e-40		Bosea	-7.18	4.24e-47		Bosea	-5.89	2.05e-38		Ambiguous_taxa	9.97	4.53e-39		Elizabethkingia	-13.4	1.24e-40		Uncultured	-8.86	4.44e-42		Devosia	11	3.62e-48		Sphingopyxis	6.09	1.53e-47		Bosea	6.14	7.59e-43
Allorhizobium_Neorhizobium_Pararhizobium_Rhizobium	-6.91	2.48e-43		Bdellovibrio	-7.41	1.13e-30		Devosia	-8.73	8.41e-35		Sphingopyxis	-4.8	5.59e-35		Acinetobacter	-11.2	1.58e-38		Perlucidibaca	9.67	1.82e-37		Sphingopyxis	4.8	7.42e-37		Sphingopyxis	6.09	3.62e-48		Allorhizobium_Neorhizobium_Pararhizobium_Rhizobium	6.91	3.55e-45		Bdellovibrio	9.14	9.28e-42
Cellvibrio	-9.82	1.32e-40		Asaia	11.5	7.23e-30		Asaia	12.4	1.88e-32		Allorhizobium_Neorhizobium_Pararhizobium_Rhizobium	-5.07	3.35e-30		Serratia	-13.1	6.12e-38		Sphingopyxis	4.8	1.99e-37		Aeromonas	-9.77	7.6e-36		Perlucidibaca	11.8	2.18e-46		Devosia	10.3	2.19e-44		Perlucidibaca	10.4	8.41e-41
Aeromonas	10.8	2.19e-38		Niabella	-5.3	1e-29		Variovorax	-7.78	1.97e-30		Cellvibrio	-7.55	1.04e-29		Sphingopyxis	4.8	7.42e-37		Rhodovarius	7.3	9.32e-35		Iquitos_UTMB v +Y3:Y38Iquitos LSTM	5.19	4.79e-35		Allorhizobium_Neorhizobium_Pararhizobium_Rhizobium	6.73	1.36e-44		Cellvibrio	9.45	1.21e-40		Devosia	9.2	6.67e-40
Devosia	-9.07	5.95e-37		Devosia	-7.26	4.16e-28		Sphingobacterium	-8.01	4.42e-29		Serratia	10.8	1.69e-28		Rhodovarius	7.43	5.88e-35		Devosia	7.98	6.85e-34		Asaia	-12	2.4e-33		Cellvibrio	9.82	5.15e-43		Acinetobacter	-11	5.23e-38		Nubsella	9.38	6.67e-40
Azospirillum	-9.06	4.53e-33		Luteolibacter	6.47	1.65e-26		Bdellovibrio	-7.17	4.78e-29		Asaia	10.8	8.49e-28		Allorhizobium_Neorhizobium_Pararhizobium_Rhizobium	5.07	5.6e-32		Cellvibrio	7.55	6.6e-32		Cedecea	-10.8	9.65e-30		Elizabethkingia	-13	1.45e-39		Rhodovarius	7.96	8.26e-38		Elizabethkingia	-13.1	7.43e-40
Asaia	11.8	6.93e-31		Serratia	10.1	3.41e-26		Nubsella	-7.38	1.19e-27		Luteolibacter	6.47	1.79e-26		Devosia	7.28	7.94e-30		Allorhizobium_Neorhizobium_Pararhizobium_Rhizobium	4.89	4.85e-31		Niabella	5.03	2.1e-29		Rhodovarius	7.83	1.14e-37		Azospirillum	9.22	1.62e-35		Niabella	6.38	1.5e-39
Luteolibacter	6.47	1.55e-26		Azospirillum	-7.19	1.28e-24		Chryseobacterium	-10.3	6.37e-27		Uncultured	5.81	7.22e-24		Cellvibrio	7.19	1.52e-29		Niabella	5.03	7.41e-30		Allorhizobium_Neorhizobium_Pararhizobium_Rhizobium	4.63	1.66e-28		Nubsella	8.82	3.15e-37		Serratia	-11.9	4.38e-34		Pedobacter	8.36	7.01e-38
Sphingomonas	-7.33	4.11e-26		Uncultured	5.81	6.43e-24		Serratia	10.3	1.92e-26		Ambiguous_taxa	-6.69	1.65e-22		Niabella	4.98	4.67e-29		Ambiguous_taxa	7.58	1.26e-28		Ambiguous_taxa	7.08	8.41e-26		Pedobacter	8.11	1.32e-36		Ambiguous_taxa	8.47	2.17e-32		Rhodovarius	6.88	2.26e-32
Serratia	9.6	1.36e-24		Chryseobacterium	-9.07	6.78e-23		Acinetobacter	8.61	2.48e-26		Devosia	-6.04	5.6e-22		Bdellovibrio	5.85	6.46e-24		Cedecea	-10.3	1.82e-28		Nubsella	6.22	1.15e-23		Azospirillum	8.69	1.46e-33		Nubsella	7.88	4.06e-32		Cedecea	-10.3	1.82e-28
Uncultured	5.81	5.94e-24		Nubsella	-6.33	7.19e-23		Luteolibacter	6.47	3.76e-26		Niabella	-3.96	4.5e-20		Asaia	-9.03	3.61e-23		Aeromonas	-7.65	5.82e-27		Rahnella	-10.2	1.06e-18		Bdellovibrio	7.3	2.82e-32		Bdellovibrio	7.34	5.27e-32		Aquabacterium	7.14	5.94e-28
Bdellovibrio	-5.57	4.62e-21		Variovorax	-6.11	1.65e-22		Sphingomonas	-7.37	7e-26		Burkholderia_Caballeronia_Paraburkholderia	-7.2	2.21e-17		Pedobacter	5.12	6.95e-20		Pedobacter	5.9	1.32e-24		Burkholderia_Caballeronia_Paraburkholderia	7.2	1.7e-18		Sphingomonas	7.5	8.71e-29		Pedobacter	7.33	5.27e-32		Ambiguous_taxa	6.92	1.98e-25
Chryseobacterium	-8.41	1.18e-20		Sphingobacterium	-6.09	1.8e-20		Niabella	-4.72	2.99e-25		Cedecea	7.36	1.14e-16		Burkholderia_Caballeronia_Paraburkholderia	7.2	1.68e-18		Bdellovibrio	5.82	4.12e-24		Siphonobacter	7.4	2.05e-18		Niabella	4.89	9.51e-29		Sphingomonas	7.55	1.29e-28		Azospirillum	6.82	1.13e-24
Nubsella	-5.76	4.21e-20		Aquabacterium	-5.97	2.26e-20		Aquabacterium	-6.89	1.95e-24		Delftia	5.57	3e-16		Klebsiella	7.75	1.35e-16		Siphonobacter	7.66	9.89e-20		Chryseobacterium	7.25	9.59e-18		Cedecea	-10.3	1.82e-28		Niabella	4.84	5.71e-28		Variovorax	6.14	1.97e-24
Niabella	-3.81	4.39e-19		Acinetobacter	7.01	3.28e-20		Uncultured	5.81	1.41e-23		Elizabethkingia	6.95	3.69e-16		Siphonobacter	6.6	1.39e-15		Burkholderia_Caballeronia_Paraburkholderia	7.2	7.22e-19		Serratia	-6.9	2.22e-16		Aeromonas	-7.35	1.34e-25		Asaia	-9.95	2.18e-26		Acinetobacter	-6.91	2.15e-21
Sphingobacterium	-5.46	1.69e-17		Ambiguous_taxa	-6.03	1.72e-19		Cellvibrio	-5.26	6.14e-18		Klebsiella	-7.75	1.35e-15		Sphingomonas	4.7	9.84e-15		Asaia	-7.67	8.97e-19		Klebsiella	7.5	7.96e-16		Asaia	-8.6	5.22e-22		Sphingobacterium	6.74	5.86e-25		Asaia	-8.3	5.81e-21
Cedecea	7.36	1.03e-16		Cedecea	7.36	1.14e-16		Rahnella	9.12	1.33e-14		Rahnella	9.12	7.36e-15		Chryseobacterium	6.19	5.1e-14		Nubsella	5.19	1.02e-18		Cellvibrio	4.47	2.69e-15		Ambiguous_taxa	6.08	2.4e-21		Chryseobacterium	9.18	1.07e-24		Sphingobacterium	5.6	1.25e-19
Ambiguous_taxa	-5.19	1.01e-15		Elizabethkingia	6.71	2.51e-15		Cedecea	6.7	2.88e-14		Bdellovibrio	-4.08	2.21e-13		Nubsella	4.25	1.12e-13		Klebsiella	7.75	6.11e-17		Delftia	-4.95	1.62e-14		Delftia	5.82	8.76e-19		Delftia	6.66	2.54e-22		Cellvibrio	4.55	5.02e-16
Elizabethkingia	6.62	4.4e-15		Rahnella	9.12	7.59e-15		Rhodovarius	-4.01	4.72e-14		Sphingomonas	-4.48	6.21e-13		Aquabacterium	4.29	2.46e-13		Sphingomonas	4.64	8.4e-15		Bdellovibrio	4.08	3.06e-14		Siphonobacter	6.79	1.41e-16		Perlucidibaca	4.83	1.54e-14		Delftia	4.38	2.57e-12
Rahnella	9.12	6.76e-15		Cellvibrio	-4.55	9.91e-15		Perlucidibaca	-4.73	5.3e-13		Rhodovarius	-3.49	1.35e-11		Cedecea	-5.8	1.84e-12		Aquabacterium	4.28	1.43e-13		Elizabethkingia	-5.81	3.45e-13		Sphingobacterium	4.96	1.7e-16		Flavobacterium	5.25	5.98e-14		Flavobacterium	4.75	2.94e-12
Rhodovarius	-4.02	2.26e-14		Flavobacterium	-4.5	2.32e-10		Aeromonas	4.56	1.16e-11		Chryseobacterium	-5.42	8.73e-11		Rahnella	-6.93	1.92e-10		Delftia	-4.47	1.06e-12		Pedobacter	-3.82	6.78e-13		Rahnella	-7.25	1.96e-11		Siphonobacter	5.73	1.33e-12		Rahnella	-7.25	1.96e-11
Perlucidibaca	-4.84	9.5e-14		Rhodovarius	-3.07	1.63e-09		Ambiguous_taxa	-3.97	2.78e-10		Enterobacter	-6.04	2.41e-08		Elizabethkingia	-4.76	1.04e-09		Serratia	-5.67	1.82e-12		Janthinobacterium	-7.98	5.55e-11		Flavobacterium	4.51	2.5e-11		Cedecea	-5.8	1.84e-12		Serratia	-4.98	3.12e-10
Delftia	-4.71	1.08e-12		Perlucidibaca	-3.49	2.6e-08		Klebsiella	-5.65	1.61e-09		Aquabacterium	-3.11	1.09e-07		Flavobacterium	3.98	3.6e-09		Rahnella	-7.25	1.96e-11		Aquabacterium	3.72	9.74e-11		Serratia	-4.51	9.35e-09		Rahnella	-6.93	1.92e-10		Sphingomonas	3.38	4.11e-09
Flavobacterium	-4.26	1.52e-09		Sphingomonas	-3.22	9.09e-08		Azospirillum	-3.54	1.57e-08		Pseudomonas	3.64	1.44e-07		Delftia	-3.63	4.72e-09		Enterobacter	6.4	6.92e-10		Azospirillum	-3.49	4.78e-09		Janthinobacterium	-6.03	2.73e-07		Elizabethkingia	-4.43	1.04e-08		Aeromonas	3.45	2.02e-08
Janthinobacterium	5.55	6.96e-06		Delftia	-3.28	2.95e-07		Pseudomonas	3.79	7e-08		Janthinobacterium	5.55	6.08e-06		Uncultured	-2.75	1.83e-08		Janthinobacterium	-6.03	2.73e-07		Devosia	3.14	7.23e-09		Klebsiella	3.64	2.19e-05		Uncultured	-2.75	1.83e-08		Klebsiella	4.55	1.44e-07
Klebsiella	-3.64	5.63e-05		Klebsiella	-4.55	5.89e-07		Delftia	-3.17	8.65e-07		Perlucidibaca	-2.71	1.02e-05		Azospirillum	2.68	4.68e-06		Flavobacterium	3.25	7.73e-07		Flavobacterium	3.28	8.14e-07		Burkholderia_Caballeronia_Paraburkholderia	2.98	5.41e-05		Klebsiella	3.64	2.72e-05		Janthinobacterium	-6.03	2.73e-07
Burkholderia_Caballeronia_Paraburkholderia	-2.98	0.000125		Janthinobacterium	5.55	6.78e-06		Burkholderia_Caballeronia_Paraburkholderia	-3.7	2.86e-06		Flavobacterium	-3	1.26e-05		Perlucidibaca	2.7	5.4e-06		Variovorax	-2.06	8.02e-05		Enterobacter	4.34	2.22e-05		Enterobacter	3.9	0.000113		Escherichia_Shigella	3.12	3.13e-05		Siphonobacter	3.55	3.39e-06
Escherichia_Shigella	-2.82	0.000297		Burkholderia_Caballeronia_Paraburkholderia	-3.02	0.000106		Pedobacter	-2.39	7.55e-06		Azospirillum	-2.52	3.02e-05		Enterobacter	4.44	1.47e-05		Azospirillum	2.15	0.000191		Pseudomonas	-2.66	4.99e-05		Escherichia_Shigella	2.7	0.000252		Janthinobacterium	-4.7	6.33e-05		Burkholderia_Caballeronia_Paraburkholderia	3.02	4.41e-05
Enterobacter	-3.54	0.000865		Pedobacter	-1.39	0.00855		Janthinobacterium	5.55	7.92e-06		Variovorax	2.09	0.000133		Janthinobacterium	-4.7	6.33e-05		Luteolibacter	-1.47	0.00269		Sphingomonas	2.15	0.000156		Chryseobacterium	2.34	0.00223		Burkholderia_Caballeronia_Paraburkholderia	2.98	6.44e-05		Chryseobacterium	3	9.03e-05
Pseudomonas	1.9	0.00544		Enterobacter	-2.76	0.00985		Flavobacterium	-2.87	3.51e-05		Nubsella	-2.14	0.000136		Luteolibacter	-1.32	0.00777		Uncultured	-1.39	0.00331		Perlucidibaca	1.9	0.00123		Luteolibacter	-1.47	0.00269		Pseudomonas	1.93	0.00323		Enterobacter	3.12	0.002
Variovorax	1.33	0.0159		Siphonobacter	2.04	0.0114		Elizabethkingia	3.27	4.15e-05		Kluyvera	-2.96	0.00796						Sphingobacterium	-1.6	0.00393						Uncultured	-1.39	0.00331		Luteolibacter	-1.32	0.00777		Luteolibacter	-1.47	0.00269
Pedobacter	-1.14	0.0313		Pseudomonas	1.72	0.0122		Enterobacter	-4.11	0.00013		Siphonobacter	-2.07	0.00939						Kluyvera	2.18	0.0449						Variovorax	-1.3	0.0131		Kluyvera	-2.8	0.00954		Uncultured	-1.39	0.00331
								Siphonobacter	2.7	0.000816		Pedobacter	1.07	0.0419
