# Supplementary material for: Variable microbiomes between mosquito lines are maintained across different environments
Source: PLoS Negl Trop Dis. 2023 Sep 25;17(9):e0011306. doi: 10.1371/journal.pntd.0011306 (PMC10553814; doi:10.1371/journal.pntd.0011306)
Supplement: S2 Table — (XLSX) [file pntd.0011306.s002.xlsx]

## Sheet: Sheet1
	Present in all	UTMB-unique taxa	LSTM-unique taxa
Juchitan UTMB	1	1		1			1		1	1
Galveston UTMB	1	1		1		1	1		1	1
Thailand UTMB	1	1		1	1	1			1
Iquitos UTMB	1	1			1	1		1	1	1
Juchitan LSTM	1		1	1	1	1	1	1		1
Galveston LSTM	1		1	1	1	1	1	1	1	1
Iquitos LSTM	1		1	1	1	1	1	1		1
Thailand LSTM	1		1	1	1	1	1	1		1
	Siphonobacter	Persicitalea	Sphingopyxis	Nubsella	Bosea	Nocardioides	Niabella	Klebsiella	Uncultured bacterium	Cellvibrio
	Flavobacterium	Janthinobacterium	Burkholderia-Caballeronia-Paraburkholderia	Sphingobacterium	Allorhizobium-Neorhizobium-Pararhizobium-Rhizobium	Azospirillum
	Chryseobacterium	Rahnella	Methyloversatilis
	Elizabethkingia	Luteolibacter
	Pedobacter	Verrucomicrobium
	Asaia
	Rhodovarius
	Devosia
	Sphingomonas
	Bdellovibrio
	Aeromonas
	Acidovorax
	Aquabacterium
	Delftia
	Variovorax
	Enterobacter
	Escherichia-Shigella
	Kluyvera
	Serratia
	Acinetobacter
	Perlucidibaca
	Pseudomonas
	Prosthecobacter
