# Supplementary material for: Variable microbiomes between mosquito lines are maintained across different environments
Source: PLoS Negl Trop Dis. 2023 Sep 25;17(9):e0011306. doi: 10.1371/journal.pntd.0011306 (PMC10553814; doi:10.1371/journal.pntd.0011306)
Supplement: S3 Table — (XLSX) [file pntd.0011306.s003.xlsx]

## Sheet: Sheet1
Diff abundant genera in common between LSTM and UTMB comparisons
Galveston vs. Iquitos		Galveston vs. Juchitan		Galveston vs Thailand		Iquitoes vs Juchitan		Thailand vs Iquitos		Thailand vs Juchitan
Nubsella		Pedobacter		Perlucidibaca		Pedobacter		Azospirillum		Aeromonas
Siphonobacter		Aeromonas		Elizabethkingia		Azospirillum		Devosia		Perlucidibaca
Cellvibrio		Siphonobacter		Aeromonas		Devosia		Sphingomonas		Acinetobacter
Devosia		Pseudomonas		Pseudomonas		Cellvibrio		Variovorax		Variovorax
Pedobacter		Ambiguous_taxa		Devosia		Ambiguous_taxa		Sphingobacterium
Sphingomonas		Acinetobacter				Sphingomonas		Aeromonas
Variovorax		Nubsella				Pseudomonas
Niabella		Bdellovibrio				Nubsella
Sphingobacterium		Delftia				Bdellovibrio
Chryseobacterium		Variovorax				Delftia
Aeromonas		Elizabethkingia				Bosea
Bosea		Niabella
		Sphingobacterium
		Aquabacterium
